# Supplementary material for: Relationship between ultrasound detected tendon abnormalities, and sensory and clinical characteristics in people with chronic lateral epicondylalgia
Source: PLoS One. 2018 Oct 24;13(10):e0205171. doi: 10.1371/journal.pone.0205171 (PMC6200215; doi:10.1371/journal.pone.0205171)
Supplement: S1 Dataset — (XLSX) [file pone.0205171.s001.xlsx]

## Sheet: S1 Dataset
Correctduration	OnsetModePrimary	AffectedSide	LimbDominance	Dominaffected	PRE_CSI	USguided	SxDurationWeeks	BAFVISA	BHYVISA	BAFPFG	BHYPFG	ABPPT	HYBPPT	ABCPT	HYBCPT	ABHPT	HYBHPT	HYBTLTT	HYBTTT	HYBHYPO	HYBHET	HYBENT	HYBVSL	TotalHYBUSSS	TotalHYUSSS2M	TotalHYUSSS3M	AFBLTTmm	AFBTTmm	AFBHYPO	AFBHET	AFBENT	AFBVSL	TotalAFBUSSS	BAFVAS_1_HealthB	GICScore6wk	Baseline_Total_function	BTP	RPMM	WPMM	New@Sx_duration	SEMPPT2	MDC@PPT	BasePRTEE
9	1	1	2	1	0	0	9	1	0.81	128	383	301	396	25.54	19.73	45.45	45.44	5.24	4.35	2	1	0	0	3	0	3	6.19	5.71	3	1	1	0	5	80	2	25.75	25	40	60	109	94.8683	262.785	36.25
7	1	1	1	0	0	0	7	2	1.05	95	288	228	298	0	0	49.8	50	4.69	0	3	1	1	1	6	4	5	6.09	6.24	3	1	1	0	5	20	5	19.75	20	0	30	13	69.3171	192.008	43.75
43	1	2	1	1	0	0	43	1.18	1.72	122	437	154	349	0.28	0	49.62	49.68	5.89	5.69	2	1	0	1	4	3	4	6.79	5.86	3	1	1	0	5	100	3	12.25	21	50	80	18	35.1645	97.4057	28.5
17	2	1	1	0	0	0	17	2	3.91	137.667	189	238.333	307.333	27.85	27.07	42.79	46.04	5.58	5.34	2	1	1	1	5	5	5	6.73	7.11	3	1	1	0	5	80	4	18.5	25	40	70	217	78.9305	218.637	24.25
51	1	3	1	0	1	1	51	3	2.48	418.333	336.667	182	269	0	0	49.54	50	5.71	5.33	3	1	1	0	5	6	5	5.71	5.8	3	1	1	1	6	75	4	13.5	22	0	80	128	69.3171	192.008	33.75
12	1	3	1	0	0	0	12	3	1.42	312.667	190.667	238	369	0	0	50	45.49	6.05	6.09	2	1	1	0	4	5	5	9.28	5.65	3	1	1	1	6	99	4	22	12	10	100	106	69.3171	192.008	38
52	1	2	1	1	0	0	52	0.72	0.6	154	432	198	362	6.03	7.01	49.44	48.6	5.78	5.1	3	1	1	0	5	3	2	5.8	5.7	2	1	0	0	3	95	6	26	18	0	80	16	46.2957	128.239	39.75
22	1	3	1	0	0	0	22	#NULL!	#NULL!	253	118.667	251	433	0	0	47.33	49.98	6.94	6.09	3	1	0	0	4	5	5	6.3	5.92	3	1	0	0	4	80	4	16.75	27	10	80	26	122.949	340.57	24.5
12	2	1	1	0	0	0	12	2	3.35	196	309	512	410	0.44	0	49.3	48.14	4.97	4.86	2	1	1	0	4	2	4	5.68	5.58	2	1	0	0	3	65	5	13.5	32	0	50	17	101.193	280.304	29.75
20	1	2	1	1	0	0	20	1	1.1	166	306	337	608	9.19	11.02	48.89	47.44	6.09	4.59	3	1	1	0	5	4	3	5.7	5.24	3	1	1	0	5	90	5	24	27	0	80	23	85.255	236.156	48
22	2	2	1	1	1	0	22	1.31	1.88	371.333	512	56	198	0	4.73	47.51	47.62	6.26	5.5	3	1	1	0	5	0	4	8.43	6.63	3	1	1	0	5	80	3	5.5	24	0	80	20	13.661	37.8411	17.75
18	2	3	1	0	0	0	18	2.56	3.17	150.333	188	397	478	0	0.58	48.63	48.56	5.92	4.8	2	1	0	1	4	#NULL!	4	6.43	5.58	3	1	1	0	5	65	2	7.75	30	0	70	12	145.718	403.638	37.75
38	1	2	1	1	0	0	38	1.34	1.98	72.6667	185.333	363	569	27.21	12.38	45.6	49.94	5.37	#NULL!	3	1	1	0	5	5	5	6.29	5.24	3	1	1	0	5	75	5	36	15	30	80	14	62.4866	173.088	43
23	1	2	1	1	0	0	23	2.12	1.48	74.3333	398.667	450	347	0	0	50	50	5.14	#NULL!	2	1	0	0	3	0	0	5.54	4.86	3	1	0	0	4	60	#NULL!	6	16	30	70	16	107.517	297.823	22
11	1	2	1	1	0	0	11	1.06	0.8	18.3333	255.333	423	544	0	0	49.48	49.8	4.42	4.25	1	1	0	0	2	4	2	5	#NULL!	1	1	1	0	3	90	4	19	22	50	70	11	124.973	346.176	40.5
12	1	2	1	1	0	0	12	5.45	6.64	173.333	249.667	#NULL!	701	0	0	48.5	49.11	5.34	5.78	3	1	1	0	5	5	4	6.9	6.36	3	1	1	0	5	100	5	18	24	10	40	139	#NULL!	#NULL!	31.5
29	1	2	1	1	0	0	29	0.6	0.65	30.3333	328	204	309	29.28	20.6	39.13	44.18	5.24	#NULL!	3	1	1	0	5	4	4	6.02	6.05	3	1	1	0	5	90	5	4	27	30	70	66	56.415	156.27	17
13	1	2	1	1	0	0	13	2.36	2.95	226.667	278.333	494	476	0	0	48.65	49.09	5.41	#NULL!	3	1	1	0	5	5	5	6.53	5.34	3	1	1	0	5	88	4	19	23	0	40	17	102.711	284.509	33.5
31	1	3	2	0	0	0	31	1.54	1.79	326.333	241	123	234	27.56	22.28	42.37	36.62	5.51	#NULL!	3	1	1	0	5	5	5	5.31	5.68	3	1	1	0	5	90	4	8	27	30	80	27	57.174	158.372	19
217	1	2	1	1	0	0	217	0.53	0.41	179	354	254	509	0	0	49.92	50	6.97	6.77	2	1	1	0	4	0	0	7.76	#NULL!	2	1	1	0	4	95	#NULL!	13.5	38	20	80	21	53.8852	149.262	41.75
35	1	2	1	1	0	0	35	2.83	1.46	227	263	345	423	10.07	6.46	47.44	49.38	6.02	5.75	3	1	1	0	5	6	4	5.37	5.03	2	1	1	1	5	90	4	28	26	0	50	52	81.7133	226.346	37
128	1	1	2	1	1	0	128	1	1.09	222	318	160	274	0	0	49.82	50.02	5.99	5.22	3	1	1	0	5	3	5	6.17	5.29	3	1	1	1	6	#NULL!	2	4.5	27	30	70	12	78.6775	217.937	15.5
26	1	2	1	1	0	0	26	4.05	3.09	221	409	175	167	28.22	19.11	36.71	41.79	5.37	#NULL!	3	1	1	0	5	4	3	5.48	5.92	3	1	1	0	5	100	4	15	11	20	60	13	45.7898	126.838	38
20	1	2	1	1	0	0	20	1.42	2.04	252	204	242	186	27.15	28.65	43.57	47.31	6.33	#NULL!	3	1	1	0	5	6	5	6.37	#NULL!	3	1	1	0	5	95	4	5.5	23	10	70	27	62.4866	173.088	15.75
17	1	1	1	0	0	0	17	1	1.18	161	426	#NULL!	#NULL!	3.07	7.74	48.12	48.16	7.54	5.67	3	1	1	0	5	5	5	6.86	5.19	3	1	1	1	6	100	4	20	20	50	80	12	#NULL!	#NULL!	36
27	1	2	1	1	0	0	27	1.89	2.26	169.333	256	#NULL!	#NULL!	1.23	5.45	47.9	47.78	6.38	#NULL!	2	1	1	0	4	3	3	6.11	6.21	3	1	1	0	5	75	5	12	26	30	60	15	#NULL!	#NULL!	25
12	1	2	1	1	0	0	12	2.08	1.88	241.667	235.333	258	317	1.2	1.56	49.54	49.66	5.4	#NULL!	3	1	1	0	5	2	2	6.69	#NULL!	3	1	1	0	5	95	5	23	24	0	50	20	60.9687	168.883	47.5
27	3	2	1	1	0	0	27	0.79	0.94	58	348	217	574	22.59	1.2	42.87	47.39	6.42	#NULL!	3	1	0	0	4	2	3	6.31	5.22	3	1	1	0	5	60	4	12.5	14	40	70	18	54.1382	149.963	31.25
15	#NULL!	2	1	1	0	0	15	3.58	1.98	146.667	245.667	311.667	328.333	26.01	23.03	43.04	46	4.88	#NULL!	2	1	0	0	3	4	2	4.68	4.78	2	1	0	0	3	70	4	6.5	13	0	40	14	64.0045	177.292	26.25
24	2	3	1	0	0	0	24	1.02	1.42	147.667	266	416	363	0.4	26.7	46.85	47.01	4.74	#NULL!	2	1	0	1	4	5	4	6.28	5.29	3	1	1	1	6	85	5	18	28	0	40	25	93.8564	259.982	28
80	1	2	1	1	0	0	80	1.21	1.4	249.667	452	419	379	1.22	1.24	49.86	48.22	6.11	5.05	3	1	1	1	6	4	3	6.18	6.01	3	1	0	1	5	80	4	9	14	0	80	27	103.47	286.611	24.5
53	1	3	1	0	0	0	53	2.12	1.72	166.333	119.333	238	232	0.4	0.71	47.25	46.73	6.59	#NULL!	2	1	0	0	3	6	5	7.61	#NULL!	3	1	0	1	5	95	4	9	23	10	30	4	49.8375	138.05	23.5
22	1	1	1	0	0	0	22	6.91	2.67	106	387	195	326	2.52	1.23	49.96	50.02	6.52	6.4	3	1	1	0	5	4	4	8.09	8.1	3	1	1	0	5	75	4	48	36	30	80	273	77.9185	215.834	60
23	1	2	1	1	0	0	23	#NULL!	#NULL!	52.3333	230	233	246	22.9	20.89	44.27	50	4.12	#NULL!	1	1	0	0	2	5	5	5.53	4.92	1	1	0	0	2	60	5	11	38	10	50	14	54.1382	149.963	18.5
23	3	3	1	0	0	0	23	1.34	0.95	358.667	328	264	443	2.26	2.24	48.32	49.23	6.79	6.01	3	1	1	0	5	4	5	5.33	#NULL!	3	1	0	0	4	90	3	8.75	21	0	70	12	151.283	419.055	24.75
17	1	1	2	1	0	0	17	#NULL!	#NULL!	175	362	279	421	3.68	2.64	47.7	48.4	6.83	6.39	3	1	1	0	5	3	4	6.89	6.86	3	1	1	1	6	85	4	11.5	15	0	0	21	119.914	332.161	22
31	1	1	1	0	1	0	31	1	0.74	48	344	249	478	2.68	6.7	47.56	46.08	5.68	4.79	2	1	1	0	4	3	3	6.66	5.2	3	1	0	0	4	90	3	17.25	32	0	40	24	124.214	344.074	32.5
26	1	1	1	0	0	0	26	3	3.46	189	249	230	271	5.58	2.68	48.53	47.56	5.2	#NULL!	2	1	0	0	3	4	4	6.63	5.55	2	1	0	0	3	70	4	18	19	0	60	357	74.8827	207.425	29
7	1	2	1	1	0	0	7	0.95	1.54	351	103	246	305	6.7	1.21	46.08	49.11	6.29	#NULL!	1	1	0	0	2	3	5	6.62	#NULL!	3	1	1	0	5	70	5	11	28	10	10	80	48.5726	134.546	20.5
109	1	2	1	1	1	0	109	0.34	0.71	129	295	204	240	7.16	4.8	49.13	49.7	4.97	#NULL!	2	1	1	1	5	5	4	5.78	#NULL!	3	1	1	0	5	65	4	8.25	20	20	30	53	73.1119	202.52	30.5
44	1	3	2	0	1	0	44	1.13	0.5	347	410	254	211	29.11	29.94	37.83	37.92	7	7.22	3	1	0	0	4	3	5	7.18	5.2	2	1	0	0	3	90	3	11.5	25	10	90	11	52.3673	145.057	19
18	1	2	1	1	0	0	18	1	0.77	240.333	409.667	31	239	9.08	26.3	46.75	43.17	4.8	4.05	2	1	0	1	4	3	2	5.03	5.1	3	1	1	0	5	90	2	22.5	23	20	100	22	7.58947	21.0228	36.5
11	1	1	2	1	0	0	11	0	0.88	71	183	206	261	2.03	2.34	47.27	46.87	5	4.9	1	1	0	0	2	0	3	5.78	5.27	3	1	0	0	4	70	4	17.5	24	0	30	18	54.8971	152.065	38.75
6	1	1	1	0	1	0	6	1	1.31	22	85	227	373	0	0	49.07	48.89	5.41	5.27	3	1	1	0	5	2	3	5.68	5.07	3	1	1	0	5	80	2	33.25	19	40	90	25	85.255	236.156	52
11	1	2	1	1	0	0	11	1	0.45	95	146	65	249	0	0	48.02	47.11	5.48	4.42	2	1	0	0	3	4	5	5.82	5.61	3	1	1	0	5	80	5	13	25	20	90	7	6.57754	18.2198	27.5
21	1	2	1	1	0	0	21	2	2.63	100.333	199.333	299	318	0	0	48.24	49.74	5.37	4.45	3	1	0	0	4	0	0	5.2	#NULL!	2	1	1	1	5	90	4	16	36	30	80	88	39.9712	110.72	33
6	1	2	1	1	0	0	6	2	1.14	93	130.333	177	233	0	1.3	45.49	45.46	5	#NULL!	2	1	0	1	4	4	2	5.17	4.87	2	1	1	0	4	85	5	16.5	17	10	50	9	46.0428	127.538	30.25
273	1	2	1	1	1	0	273	1	1.28	12	110.667	101	205	0	0	47.47	47.17	5.61	5.27	2	1	0	0	3	2	3	6.63	5.99	3	1	1	0	5	85	4	19	24	50	90	38	22.7684	63.0685	36.5
25	1	2	1	1	0	0	25	1	0.57	83.3333	302.333	251	440	0	0	49.78	49.94	5.92	0	2	1	0	0	3	4	3	6.8	5.13	3	1	1	1	6	95	5	10.5	20	10	100	24	67.7992	187.804	29.25
86	1	2	1	1	0	0	86	1	1.05	96	257.667	314	558	15.3	2.39	42.32	46.55	4.5	3.5	2	1	1	0	4	3	5	6.26	5.27	3	1	1	0	5	#NULL!	3	29	19	30	80	24	70.3291	194.811	41.5
14	3	2	1	1	0	0	14	1	0.34	226	264	40	142	1.21	2.79	47.49	45.51	5.24	4.9	2	1	0	0	3	4	5	5.75	4.56	2	1	0	0	3	70	3	19.75	10	0	80	20	12.1431	33.6365	34.75
11	1	1	1	0	0	0	11	2	2.32	8	147	205	679	0	0	49.58	49.76	5.82	5.95	3	1	1	0	5	4	3	5.21	4.59	3	1	1	0	5	95	5	9	36	20	80	12	167.474	463.904	15.5
34	1	3	1	0	0	0	34	1	0.43	68	78	334	320	21.32	1.02	43.95	45.78	6.67	5.32	2	1	1	0	4	5	6	6.46	4.97	3	1	1	0	5	85	4	5	24	20	100	109	71.088	196.914	13.5
109	1	2	1	1	0	0	109	1	1.41	31.3333	123.667	384	458	19.46	23.1	44.81	44.39	5.41	4.25	2	1	0	0	3	2	3	6.7	5.48	2	1	1	0	4	80	5	1.5	17	40	100	27	94.1094	260.683	28.75
23	1	2	1	1	0	0	23	2	0.98	#NULL!	#NULL!	423	698	23.91	22.9	34.92	46.59	5.99	5.31	2	1	0	0	3	3	5	7.01	5.88	3	1	1	0	5	70	5	5.5	19	10	40	43	95.1213	263.486	16.75
54	2	2	1	1	0	0	54	1.69	1.21	72.6667	157.667	288	406	18.29	1.22	44.38	47.98	4.9	3.57	2	1	0	0	3	3	3	5.1	5.03	2	1	1	0	4	85	4	19.5	31	20	100	25	72.3529	200.418	33
15	1	2	1	1	0	0	15	1.05	0.84	50	262.667	408	391	12.1	0.97	46.18	45.75	5.58	#NULL!	2	1	0	0	3	0	2	5.88	5.14	3	1	1	0	5	90	#NULL!	16.5	15	30	80	9	106.758	295.721	36.25
51	1	1	1	0	0	0	51	1	1.46	48	74	281	537	25.45	0	48.24	48.45	6.6	#NULL!	2	1	0	0	3	5	0	6.56	#NULL!	2	1	1	0	4	75	5	7	18	20	50	8	147.742	409.244	31.25
26	1	2	1	1	0	0	26	1.46	2.46	100	140	200	355	3.07	0.76	46.75	44.89	4.52	#NULL!	1	1	0	0	2	2	2	6.12	5.58	2	1	0	0	3	80	4	9	22	0	50	29	57.9329	160.474	17.5
39	1	1	1	0	0	0	39	0	0.25	47	178	218	356	0	0	49.5	48.32	5.37	5.48	2	1	0	0	3	0	5	5.37	5.92	3	1	1	0	5	#NULL!	4	4.5	22	30	80	44	73.6178	203.921	31
21	2	1	1	0	1	2	21	1.6	1.59	134	215	266	312	25.07	6.62	44.59	47.13	5.85	#NULL!	2	1	0	0	3	0	0	5.65	5.07	2	1	1	0	4	90	#NULL!	21.5	21	0	40	34	81.2073	224.944	43.75
200	2	1	1	0	0	0	200	1	0.86	120	282	180	376	18.54	10.65	39.96	43.22	4.46	#NULL!	3	1	0	0	4	2	2	5.3	5.1	2	1	0	0	3	80	4	8	20	30	100	10	98.4101	272.596	18
139	3	2	1	1	0	0	139	1.44	1.37	170	186	#NULL!	#NULL!	1.55	2.99	50	48.65	4.56	#NULL!	1	1	1	0	3	0	3	5.56	5.15	3	1	1	0	5	90	5	15.5	20	0	80	16	#NULL!	#NULL!	31.75
4	3	2	1	1	0	0	4	0.86	1.31	137	280	166	223.333	27.18	22.01	48.16	46.08	5.12	#NULL!	3	1	0	0	4	5	3	6.89	6.04	3	1	0	0	4	90	3	16.5	15	10	80	84	25.8042	71.4776	36.25
12	1	2	1	1	0	0	12	1.03	4.03	43.6667	113	79.6667	285.333	10.74	19.28	43.72	48.32	6.3	6.04	3	1	1	0	5	5	4	5.63	6.18	3	1	0	1	5	85	3	20	25	50	80	51	20.7445	57.4624	36.25
22	1	2	1	1	0	0	22	0.82	1.01	123.333	193	318	288	26.14	26.15	48.22	41.96	5.97	5.84	3	1	1	0	2	0	0	6.08	#NULL!	3	1	1	0	5	90	#NULL!	15.5	13	20	60	11	72.8589	201.819	31.75
